# Supplementary material for: Informed Consent for Newborn Genomic Screening: Interest-Holder Perspectives on Dynamic Consent in an Evolving Landscape
Source: Int J Neonatal Screen. 2025 May 28;11(2):41. doi: 10.3390/ijns11020041 (PMC12193422; doi:10.3390/ijns11020041)
Supplement: Supplementary file 1 [file IJNS-11-00041-s001.zip]

Archive with 1 entries (1 files):
- Interview Guide.pdf
